# Supplementary material for: Effects of Deep Neuromuscular Block during Robot-Assisted Transaxillary Thyroidectomy: A Randomized Controlled Trial
Source: J Clin Med. 2023 May 23;12(11):3633. doi: 10.3390/jcm12113633 (PMC10253374; doi:10.3390/jcm12113633)
Supplement: Supplementary file 1 [file jcm-12-03633-s001.zip]

Archive with 1 entries (1 files):
- jcm-2275179-supplementary.pdf
